# Supplementary material for: Effects of Alberta Family Integrated Care (FICare) on Preterm Infant Development: Two Studies at 2 Months and between 6 and 24 Months Corrected Age
Source: J Clin Med. 2022 Mar 18;11(6):1684. doi: 10.3390/jcm11061684 (PMC8952230; doi:10.3390/jcm11061684)
Supplement: Supplementary file 1 [file jcm-11-01684-s001.zip]

Archive with 1 entries (1 files):
- jcm-1631416-supplementary.pdf
